# Supplementary material for: Noninvasive Prenatal Paternity Testing (NIPAT) through Maternal Plasma DNA Sequencing: A Pilot Study
Source: PLoS One. 2016 Sep 15;11(9):e0159385. doi: 10.1371/journal.pone.0159385 (PMC5025199; doi:10.1371/journal.pone.0159385)
Supplement: S3 File — All supporting Tables were listed in the S3 File. Table A listed the clinical information of all samples. Table B listed the basic sequencing information of all samples. Table C listed the number of SNPs where assigned wrongly from the pool of potentially informative SNPs for a tangible parents. Table D listed the information of effective depth and the number of effective SNP of all samples. Table E listed the basic simulated information of clinical samples. (XLSX) [file pone.0159385.s007.xlsx]

## Sheet: A
Family number		Gestational Ages	Age	Conventional prenatal paternity test	clinical symptoms
S01	Mother	13	/	/	no obvious abnomality
	Father	/	/		no obvious abnomality
	Plasma	/	/		live singleton pregancy
	Amniotic fluid	/	/		/
S02	Mother	12	/	/	no obvious abnomality
	Father	/	/		no obvious abnomality
	Plasma	/	/		live singleton pregancy
	Amniotic fluid	18	/		/
S03	Mother	22	35	/	no obvious abnomality
	Father	/	/		no obvious abnomality
	Plasma	/	/		live singleton pregancy
	Amniotic fluid	/	/		/
S04	Mother	17	/	/	no obvious abnomality
	Father	/	/		no obvious abnomality
	Plasma	/	/		live singleton pregancy
	Amniotic fluid	/	/		/
S05	Mother	19+1	/	Paternity Confirming	no obvious abnomality
	Father	/	/		no obvious abnomality
	Plasma	/	/		live singleton pregancy
	Amniotic fluid	/	/		/
S06	Mother	19+1	26	Paternity Confirming	no obvious abnomality
	Father	/	/		no obvious abnomality
	Plasma	/	/		live singleton pregancy
	Amniotic fluid	19+1	/		/
S07	Mother	16	/	Paternity Confirming	no obvious abnomality
	Father	/	/		no obvious abnomality
	Plasma	/	/		live singleton pregancy
	Amniotic fluid	/	/		/
S08	Mother	15	/	Paternity Confirming	no obvious abnomality
	Father	/	/		no obvious abnomality
	Plasma	/	/		live singleton pregancy
	Amniotic fluid	/	/		/
S09	Mother	17+6	30	/	no obvious abnomality
	Father	/	/		no obvious abnomality
	Plasma	/	/		live singleton pregancy
	Amniotic fluid	17+6	/		/
S10	Mother	18	29	/	no obvious abnomality
	Father	/	/		no obvious abnomality
	Plasma	/	/		live singleton pregancy
	Amniotic fluid	/	/		/
S11	Mother	19	/	/	no obvious abnomality
	Father	/	/		no obvious abnomality
	Plasma	/	/		live singleton pregancy
	Amniotic fluid	/	/		/
S12	Mother	13	/	/	no obvious abnomality
	Father	/	/		no obvious abnomality
	Plasma	/	/		live singleton pregancy
	Amniotic fluid	/	/		/
S13	Mother	12	/	/	no obvious abnomality
	Father	/	/		no obvious abnomality
	Plasma	/	/		live singleton pregancy
	Amniotic fluid	/	/		/
S14	Mother	16+3	/	/	no obvious abnomality
	Father	/	/		no obvious abnomality
	Plasma	/	/		live singleton pregancy
	Amniotic fluid	/	/		/
S15	Mother	14	44	/	no obvious abnomality
	Father	/	/		no obvious abnomality
	Plasma	/	/		live singleton pregancy
	Amniotic fluid	20	/		/
S16	Mother	13	/	/	no obvious abnomality
	Father	/	/		no obvious abnomality
	Plasma	/	/		live singleton pregancy
	Amniotic fluid	/	/		/
S17	Mother	30+6	/	Paternity Confirming	no obvious abnomality
	Father	/	/		no obvious abnomality
	Plasma	/	/		live singleton pregancy
	Amniotic fluid	/	/		/
/:lacking of the sample collecting time

## Sheet: B
Sample	Gestational weeks	Array Type	No.of SNP panel	No. of theoretically informative SNP	Sequencing depth
					Plasma	Father	Mother	Fetus
S01	13	WGS*	/	/	25.7	16.63	17.62	17.03
S02	12	Array-HLF663243	HF:663243;LF:3328969	HF:~265297;LF:1331588	41.16	18.01	14.71	14.42
S03	22	Array-HLF663243	HF:663243;LF:3328969	HF:~265297;LF:1331588	35.28	17.21	16.48	20.63
S04	17	Array-HLF663243	HF:663243;LF:3328969	HF:~265297;LF:1331588	28.95	17.12	16	13.87
S05	19+1	Array-HF8242	8242	3296	61.42	172.01	131.92	174.27
S06	19+1	Array-HF8242	8242	3296	91.53	223.3	171.36	114.28
S07	16	Array-HF8242	8242	3296	32.24	128.64	139.33	84.32
S08	15	Array-HF8242	8242	3296	131.63	116.17	161.25	98.64
S09	17+6	Array-HF8242	8242	3296	115.77	159.75	143.69	86.43
S10	18	Array-HF8242	8242	3296	60.9	103.08	145.74	139.13
S11	19	Array-HF8242	8242	3296	63.23	108.43	101.79	143.67
S12	13	Array-HF8242	8242	3296	150.81	91.41	95.35	72
S13	12	Array-HF8242	8242	3296	109.23	143.4	194.22	116.8
S14	16+3	Array-HF8242	8242	3296	119.66	161.58	158.93	174.08
S15	14	Array-HF8242	8242	3296	57.04	80.22	85.42	78.39
S16	13	Array-HF5011	5011	2004	306.71	301.13	350.52	237.77
S17	30+6	Array-HF5011	5011	2004	199.98	98.41	126.09	115.21

## Sheet: C
Sample	The number of Total effective SNPs		The number of positive effective SNPs(PI>1 or PI=1)		The number of negative effective SNPs(PI<1)
	LF	HF	LF	HF	LF	HF
S01	1947156	1133615	1802889	1039938	144267	93677
S02	352499	90512	324701	80214	27798	10298
S03	347193	89915	332600	82924	14593	6991
S04	345485	91733	325576	82960	19909	8773
S05	/	2695	/	2279	/	416
S06	/	2307	/	2009	/	298
S07	/	2015	/	1726	/	289
S08	/	2266	/	1976	/	290
S09	/	1973	/	1720	/	253
S10	/	2171	/	1845	/	326
S11	/	2002	/	1640	/	362
S12	/	1567	/	1326	/	241
S13	/	2552	/	2207	/	345
S14	/	2642	/	2321	/	321
S15	/	1636	/	1415	/	221
S16	/	1639	/	1401	/	238
S17	/	818	/	725	/	93

## Sheet: D
Family number		Effective SNP		Effective depth
		LF	HF	LF	HF
S01	Mother	/	/	/	/
	Father	/	/	/	/
	Plasma	1947156	1133615	34.68	40.06
	Amniotic fluid	/	89094	/	26.06
S02	Mother	/	/	/	/
	Father	/	/	/	/
	Plasma	352499	90512	63.71	64.26
	Amniotic fluid	/	100013	/	32.03
S03	Mother	/	/	/	/
	Father	/	/	/	/
	Plasma	347193	89915	60.77	60.33
	Amniotic fluid	/	104301	/	26.92
S04	Mother	/	/	/	/
	Father	/	/	/	/
	Plasma	345485	91733	46.55	46.35
	Amniotic fluid	/	102029	/	32.98
S05	Mother	/	/	/	/
	Father	/	/	/	/
	Plasma	/	2695	/	75.69
	Amniotic fluid	/	2994	/	252.07
S06	Mother	/	/	/	/
	Father	/	/	/	/
	Plasma	/	2307	/	114.63
	Amniotic fluid	/	2398	/	169.62
S07	Mother	/	/	/	/
	Father	/	/	/	/
	Plasma	/	2015	/	40.47
	Amniotic fluid	/	2093	/	137.66
S08	Mother	/	/	/	/
	Father	/	/	/	/
	Plasma	/	2266	/	169.46
	Amniotic fluid	/	2393	/	156.6
S09	Mother	/	/	/	/
	Father	/	/	/	/
	Plasma	/	1973	/	148.6
	Amniotic fluid	/	2088	/	148.6
S10	Mother	/	/	/	/
	Father	/	/	/	/
	Plasma	/	2171	/	72.39
	Amniotic fluid	/	2197	/	72.39
S11	Mother	/	/	/	/
	Father	/	/	/	/
	Plasma	/	2002	/	78.24
	Amniotic fluid	/	2043	/	78.24
S12	Mother	/	/	/	/
	Father	/	/	/	/
	Plasma	/	1567	/	193.31
	Amniotic fluid	/	1618	/	193.31
S13	Mother	/	/	/	/
	Father	/	/	/	/
	Plasma	/	2552	/	136.27
	Amniotic fluid	/	2924	/	136.27
S14	Mother	/	/	/	/
	Father	/	/	/	/
	Plasma	/	2642	/	146.8
	Amniotic fluid	/	2933	/	146.8
S15	Mother	/	/	/	/
	Father	/	/	/	/
	Plasma	/	1636	/	72.32
	Amniotic fluid	/	1681	/	72.32
S16	Mother	/	/	/	/
	Father	/	/	/	/
	Plasma	/	1639	/	399.3
	Amniotic fluid	/	1702	/	349.06
S17	Mother	/	/	/	/
	Father	/	/	/	/
	Plasma	/	818	/	300.66
	Amniotic fluid	/	818	/	232.27
/:no relative data, for one pedigree had the same effecitve SNPs

## Sheet: E
Sample	Featal fraction%		Error rate in plasma		Effective SNP in plasma		CPI(LOG)
	Raw effective depth	75X	Raw effective depth	75X	Raw effective depth	75X	Raw effective depth	75X
S3	0.1486	0.1503	0.0049	0.0049	2695	2695	768.28	292.289
S6	0.2021	0.1977	0.0051	0.0053	2307	2296	584.217	392.485
S8	0.1152	0.1125	0.005	0.0045	2015	2279	549.33	356.751
S9	0.1755	0.1737	0.0035	0.0033	1973	1976	623.847	378.427
S10	0.1044	0.1098	0.0025	0.0025	2171	2171	569.621	326.403
S11	0.0934	0.0902	0.0037	0.0037	2002	2002	536.245	199.22
S12	0.1652	0.1525	0.0035	0.003	1567	1549	406.282	214.819
S13	0.1886	0.1897	0.0042	0.0043	2552	2524	832.356	243.544
S14	0.1793	0.1825	0.0031	0.0031	2642	2630	746.778	382.114
S15	0.1578	0.1596	0.0041	0.0036	1636	1636	427.997	215.836
S08(Depth)	Featal fraction%		Error rate in plasma		Effective SNP in plasma		CPI(LOG)
25X	0.1352		0.0058	0.0058	2214	1823	-166.943
50X	0.1231		0.0054	0.0054	2277	1827	232.817
75X	0.1125	0.1125	0.0045	0.0045	2279	1827	356.751
100X	0.119	0.119	0.0049	0.0049	2252	1827	397.536
125X	0.1116	0.1116	0.0048	0.0048	2272	1827	399.985
150X	0.1159	0.1159	0.0048	0.0048	2226	1804	403.616
